# Supplementary material for: State-wise variation and inequalities in caesarean delivery rates in India: analysis of the National Family Health Survey-5 (2019–2021) data
Source: Lancet Reg Health Southeast Asia. 2024 Dec 3;32:100512. doi: 10.1016/j.lansea.2024.100512 (PMC11665369; doi:10.1016/j.lansea.2024.100512)
Supplement: Supplementary Data S3 [file mmc3.xlsx]

## Sheet: SupplTable-1
Supplementary Table 1: Overall caesarian delivery (CD) rates and wealth inequalities in CD rates across states and UTs in India arranged in descending order of relative inequality
*denotes union territories (UTs). Note: % are based on weighted samples. These CD rates represent the percentage of cesarean deliveries among total births in the respective wealth quintiles or health sectors and should not be interpreted as the distribution of cesarean deliveries across these facilities. Relative inequalities were unavailable for Sikkim, Goa, Andaman & Nicobar Islands, National C…																											Weighted sample																			Unweighted sample
																											Wealth index combined																			Wealth index combined
																											Delivery by caesarean section		Delivery by caesarean section		Delivery by caesarean section		Delivery by caesarean section		Delivery by caesarean section				Delivery by caesarean section							Delivery by caesarean section		Delivery by caesarean section
	State	Poorest		Poorer		Middle		Richer		Richest		Total		(Richest / Poorest)													No	Yes	No	Yes	No	Yes	No	Yes	No	Yes			No	Yes						No	Yes	No	Yes
		% (95% CI)	# Births	% (95% CI)	# Births	% (95% CI)	# Births	% (95% CI)	# Births	% (95% CI)	# Births	% (95% CI)	# Births	Relative Diff			State	Poorest	Poorer	Middle	Richer	Richest	Overall				Count	Count	Count	Count	Count	Count	Count	Count	Count	Count			Count	Count						Count	Count	Count	Count
S	Andhra Pradesh	18.5 (12 - 24.9)	139	31.5 (27.8 - 35.3)	592	42.7 (39.5 - 45.8)	946	44.9 (41.5 - 48.4)	787	61.2 (56.2 - 66.1)	369	42.4 (40.6 - 44.3)	2833	3.31221			Andhra Pradesh	0.184697	0.315284	0.426507	0.449383	0.611753	0.424416			Andhra Pradesh	309	70	999	460	1389	1033	1115	910	403	635		Andhra Pradesh	4215	3108					Andhra Pradesh	114	25	409	183
S	Arunachal Pradesh	8.9 (7.4 - 10.4)	1384	14.3 (12.7 - 15.9)	1770	17.5 (15.5 - 19.5)	1324	20.8 (18.1 - 23.6)	837	25 (19.1 - 30.9)	209	14.5 (13.6 - 15.5)	5524	2.8125			Arunachal Pradesh	0.0888889	0.142857	0.175	0.208333	0.25	0.145349			Arunachal Pradesh	41	4	48	8	33	7	19	5	6	2		Arunachal Pradesh	147	25					Arunachal Pradesh	1269	115	1526	244
S	Assam	7 (6.3 - 7.7)	4842	16.1 (14.9 - 17.3)	3437	32 (29.6 - 34.4)	1447	48.7 (45 - 52.4)	698	76.7 (71.1 - 82.3)	221	18.1 (17.4 - 18.9)	10645	10.921			Assam	0.0702431	0.160809	0.32005	0.487119	0.767123	0.181352			Assam	2409	182	1576	302	546	257	219	208	34	112		Assam	4785	1060					Assam	4493	349	2890	547
S	Bihar	5.1 (4.6 - 5.5)	10530	9.1 (8.3 - 9.8)	5683	14.7 (13.4 - 16)	2758	23 (20.9 - 25.1)	1525	34.4 (30.4 - 38.4)	544	9.7 (9.3 - 10.1)	21040	6.78471			Bihar	0.0506799	0.0905258	0.146935	0.229673	0.343849	0.0970925			Bihar	14311	764	7334	730	3437	592	1838	548	624	327		Bihar	27545	2962					Bihar	9983	547	5159	524
S	Chhattisgarh	5.7 (4.9 - 6.4)	3532	9.9 (8.6 - 11.2)	1968	15.7 (13.8 - 17.7)	1389	24.7 (22.1 - 27.3)	1029	44.1 (40.1 - 48.1)	596	15.2 (14.4 - 16)	8514	7.78084			Chhattisgarh	0.0566625	0.0990491	0.157407	0.246947	0.440882	0.152058			Chhattisgarh	1515	91	1137	125	819	153	555	182	279	220		Chhattisgarh	4305	772					Chhattisgarh	3370	162	1787	181
S	Goa	0 (0 - 0)	7	22.2 (3 - 41.4)	18	41.7 (26.9 - 56.4)	43	36.5 (26.6 - 46.5)	90	43.8 (37.1 - 50.4)	211	39.3 (34.3 - 44.3)	369	0			Goa	0	0.222222	0.416667	0.365385	0.4375	0.393035			Goa	4	0	7	2	14	10	33	19	63	49		Goa	122	79					Goa	7	0	14	4
S	Gujarat	6.2 (5.1 - 7.3)	1813	12.5 (11.1 - 13.9)	2200	16.5 (14.9 - 18.1)	2144	24.5 (22.6 - 26.3)	2073	39 (36.6 - 41.3)	1638	21 (20.2 - 21.8)	9868	6.27182			Gujarat	0.062116	0.124864	0.164923	0.244563	0.38958	0.210332			Gujarat	1374	91	1612	230	1676	331	1702	551	1324	845		Gujarat	7689	2048					Gujarat	1712	101	1945	255
S	Haryana	3.4 (0.9 - 5.9)	206	8.1 (6.1 - 10.1)	713	13.2 (11.3 - 15.1)	1167	16.9 (15.2 - 18.6)	1904	26.9 (25.3 - 28.5)	2925	19.4 (18.5 - 20.4)	6915	7.92583			Haryana	0.0338983	0.0809524	0.131973	0.169142	0.268672	0.19447			Haryana	114	4	386	34	638	97	1007	205	1410	518		Haryana	3554	858					Haryana	198	8	661	52
S	Himachal Pradesh	2.5 (0.1 - 4.9)	167	11.1 (8.3 - 13.9)	472	16.9 (14 - 19.8)	635	19.2 (16.4 - 22.1)	738	33.6 (29.9 - 37.3)	623	21 (19.4 - 22.5)	2635	13.4317			Himachal Pradesh	0.025	0.111111	0.168889	0.192308	0.335793	0.209812			Himachal Pradesh	39	1	120	15	187	38	231	55	180	91		Himachal Pradesh	757	201					Himachal Pradesh	157	10	421	51
S	Jammu & Kashmir	21 (18.3 - 23.7)	886	30.3 (27.7 - 32.9)	1201	43.2 (40.4 - 45.9)	1233	48.6 (46 - 51.2)	1430	52.5 (49.6 - 55.5)	1107	41.7 (40.4 - 43)	5857	2.50472			Jammu & Kashmir	0.209756	0.302721	0.431611	0.485646	0.525381	0.416972			Jammu & Kashmir	162	43	205	89	187	142	215	203	187	207		Jammu & Kashmir	955	683					Jammu & Kashmir	710	176	863	338
S	Jharkhand	6.2 (5.5 - 6.8)	5523	13 (11.6 - 14.4)	2221	19.7 (17.5 - 22)	1213	27.4 (24.1 - 30.6)	733	38 (32.9 - 43)	357	12.8 (12.1 - 13.4)	10047	6.15051			Jharkhand	0.0617423	0.129795	0.197168	0.27377	0.379747	0.12784			Jharkhand	3328	219	1361	203	737	181	443	167	196	120		Jharkhand	6065	889					Jharkhand	5205	318	1935	286
S	Karnataka	13.4 (11 - 15.9)	749	21 (19.1 - 22.8)	1863	32.7 (30.9 - 34.5)	2642	36 (34 - 38)	2146	43.7 (40.6 - 46.8)	983	31.5 (30.5 - 32.5)	8383	3.25975			Karnataka	0.134177	0.209629	0.326687	0.359825	0.437384	0.315349			Karnataka	684	106	1576	418	2026	983	1756	987	912	709		Karnataka	6954	3203					Karnataka	645	104	1463	400
S	Kerala	24.4 (10.8 - 38.1)	38	38.1 (29 - 47.3)	108	38.6 (34.2 - 43.1)	462	38.1 (35.2 - 41.1)	1061	40.1 (37.2 - 43.1)	1065	38.9 (37.1 - 40.7)	2734	1.64073			Kerala	0.244444	0.381295	0.386111	0.381307	0.401067	0.388901			Kerala	34	11	86	53	442	278	1079	665	1123	752		Kerala	2764	1759					Kerala	30	8	71	37
S	Madhya Pradesh	4.1 (3.6 - 4.6)	6153	8.4 (7.6 - 9.3)	3875	13.4 (12 - 14.7)	2582	20 (18.3 - 21.7)	2116	31.3 (29 - 33.6)	1554	12.1 (11.6 - 12.6)	16280	7.62125			Madhya Pradesh	0.0410987	0.084376	0.133619	0.200414	0.313224	0.120862			Madhya Pradesh	4643	199	2854	263	2023	312	1544	387	1127	514		Madhya Pradesh	12191	1676					Madhya Pradesh	5903	250	3559	316
S	Maharashtra	7.3 (5.8 - 8.8)	1144	16.8 (15.1 - 18.4)	1921	23.3 (21.6 - 25)	2446	27.1 (25.4 - 28.9)	2490	38.8 (36.4 - 41.3)	1519	25.4 (24.5 - 26.3)	9520	5.3447			Maharashtra	0.0726291	0.167716	0.233233	0.271109	0.388181	0.254093			Maharashtra	1545	121	2645	533	3304	1005	3807	1416	2640	1675		Maharashtra	13941	4749					Maharashtra	1070	74	1633	288
S	Manipur	7.5 (5.9 - 9.2)	1001	19.2 (16.8 - 21.6)	1060	29.4 (26 - 32.9)	667	42.3 (37.1 - 47.4)	358	58.1 (49.9 - 66.3)	139	25.6 (24.1 - 27.1)	3225	7.71429			Manipur	0.0752688	0.192053	0.294118	0.422535	0.580645	0.256125			Manipur	86	7	122	29	72	30	41	30	13	18		Manipur	334	115					Manipur	933	68	900	160
S	Meghalaya	4.6 (3.9 - 5.3)	3108	7.5 (6.5 - 8.6)	2285	9 (7.1 - 10.9)	895	26.1 (21 - 31.2)	284	50 (36.9 - 63.1)	56	8.2 (7.5 - 8.8)	6628	10.8611			Meghalaya	0.0460358	0.0753425	0.0901639	0.26087	0.5	0.0818916			Meghalaya	373	18	270	22	111	11	34	12	7	7		Meghalaya	796	71					Meghalaya	2992	116	2141	144
S	Mizoram	0 (0 - 0)	335	3.6 (2 - 5.2)	507	9.1 (6.9 - 11.2)	690	13.7 (11 - 16.4)	618	21.1 (16.5 - 25.6)	304	11.1 (9.9 - 12.4)	2454	0			Mizoram	0	0.0357143	0.0909091	0.137255	0.210526	0.111111			Mizoram	19	0	27	1	40	4	44	7	30	8		Mizoram	160	20					Mizoram	329	6	491	16
S	Nagaland	2.4 (1.6 - 3.2)	1412	3.5 (2.3 - 4.7)	875	8.3 (5.7 - 11)	426	8 (4.6 - 11.4)	247	25 (16.2 - 33.8)	92	5.2 (4.4 - 5.9)	3052	10.375			Nagaland	0.0240964	0.0350877	0.0833333	0.08	0.25	0.0516432			Nagaland	81	2	55	2	33	3	23	2	9	3		Nagaland	202	11					Nagaland	1385	27	849	26
S	Odisha	9.3 (8.3 - 10.2)	3514	20.3 (18.6 - 22)	2145	26.8 (24.5 - 29.1)	1438	36.1 (33 - 39.1)	948	52.1 (47.6 - 56.6)	477	21.6 (20.7 - 22.5)	8522	5.61403			Odisha	0.0928598	0.202841	0.268274	0.360927	0.521318	0.2159			Odisha	2452	251	1403	357	941	345	579	327	247	269		Odisha	5622	1548					Odisha	3209	305	1749	396
S	Punjab	9.2 (3.5 - 15)	98	19.5 (15.6 - 23.4)	394	27.1 (23.9 - 30.3)	746	33 (30.5 - 35.5)	1347	46.5 (44.7 - 48.2)	3031	38.5 (37.3 - 39.8)	5616	5.03232			Punjab	0.0923077	0.195312	0.270916	0.329928	0.464522	0.385314			Punjab	59	6	206	50	366	136	656	323	1215	1054		Punjab	2503	1569					Punjab	87	11	320	74
S	Rajasthan	3.7 (3 - 4.4)	2603	5.6 (4.9 - 6.4)	3444	8.7 (7.7 - 9.6)	3293	12.1 (11 - 13.3)	2971	21.6 (20 - 23.3)	2332	10.4 (9.9 - 10.9)	14643	5.88456			Rajasthan	0.0367514	0.0562406	0.0865955	0.121435	0.216265	0.103872			Rajasthan	2123	81	3138	187	3080	292	2865	396	2149	593		Rajasthan	13355	1548					Rajasthan	2507	96	3264	180
S	Sikkim	0 (0 - 0)	39	25 (18.4 - 31.6)	166	31.8 (26.1 - 37.5)	256	36.8 (28.6 - 45.1)	130	60 (42.2 - 77.8)	29	32.8 (29.1 - 36.5)	620	0			Sikkim	0	0.25	0.318182	0.368421	0.6	0.327869			Sikkim	2	0	9	3	15	7	12	7	2	3		Sikkim	41	20					Sikkim	33	6	124	42
S	Tamil Nadu	32.1 (25.9 - 38.4)	214	35.9 (32.9 - 39)	942	42.3 (40.1 - 44.5)	1985	47.8 (45.7 - 50)	2090	50.7 (47.9 - 53.4)	1267	44.9 (43.7 - 46.1)	6498	1.57779			Tamil Nadu	0.321192	0.359273	0.422842	0.478348	0.506773	0.449367			Tamil Nadu	205	97	881	494	1799	1318	1831	1679	1238	1272		Tamil Nadu	5954	4859					Tamil Nadu	140	74	579	363
S	Telangana	36 (31.3 - 40.7)	398	46.9 (44.3 - 49.6)	1375	57.7 (55.7 - 59.7)	2337	65.3 (63.3 - 67.3)	2127	73.6 (71 - 76.2)	1081	60.7 (59.6 - 61.8)	7318	2.04403			Telangana	0.36	0.469287	0.576897	0.652993	0.735849	0.606983			Telangana	144	81	432	382	630	859	516	971	294	819		Telangana	2015	3112					Telangana	264	134	721	654
S	Tripura	9.2 (7.3 - 11.2)	835	22.5 (19.3 - 25.7)	665	37.8 (33 - 42.5)	401	60.3 (52.6 - 68.1)	153	55.6 (33.8 - 77.3)	20	25.1 (23.2 - 26.9)	2074	6.02778			Tripura	0.0921659	0.225131	0.377953	0.603448	0.555556	0.250831			Tripura	197	20	148	43	79	48	23	35	4	5		Tripura	451	151					Tripura	769	66	529	136
S	Uttar Pradesh	0 (0 - 0)	10049	0 (0 - 0)	9444	12.1 (11.3 - 12.8)	6561	20.4 (19.3 - 21.5)	5208	31.4 (30.1 - 32.8)	4504	13.7 (13.3 - 14)	35766	6.2347			Uttar Pradesh	0.0504243	0.0957577	0.12058	0.204244	0.314381	0.136719			Uttar Pradesh	11525	612	10359	1097	7213	989	5587	1434	4534	2079		Uttar Pradesh	39218	6211					Uttar Pradesh	9561	488	8597	847
S	Uttarakhand	6.1 (3.4 - 8.9)	285	11.2 (9.2 - 13.2)	933	13 (11 - 15.1)	1028	23 (20 - 26)	760	32.3 (29 - 35.6)	778	20.4 (19.1 - 21.7)	3784	5.26017			Uttarakhand	0.0614035	0.11215	0.13012	0.230233	0.322993	0.20416			Uttarakhand	107	7	285	36	361	54	331	99	371	177		Uttarakhand	1454	373					Uttarakhand	265	20	848	85
S	West Bengal	18.7 (17 - 20.3)	2191	29.7 (27.5 - 32)	1625	41.2 (38.1 - 44.2)	999	54.7 (50.6 - 58.8)	567	73.2 (67.6 - 78.9)	236	32.6 (31.4 - 33.8)	5618	3.92132			West Bengal	0.186708	0.297488	0.411905	0.547301	0.732143	0.325899			West Bengal	4687	1076	3188	1350	1729	1211	780	943	195	533		West Bengal	10578	5114					West Bengal	1822	369	1170	455
UT	Andaman & Nicobar Islands	0 (0 - 0)	60	16.7 (9.3 - 24)	98	20 (13.1 - 26.9)	129	38.5 (29.7 - 47.2)	118	42.9 (29.9 - 55.8)	56	30 (25.8 - 34.2)	461	0			Andaman & Nicobar Islands	0	0.166667	0.2	0.384615	0.428571	0.3			Andaman & Nicobar Islands	3	0	5	1	8	2	8	5	4	3		Andaman & Nicobar Islands	28	12					Andaman & Nicobar Islands	58	2	83	15
UT	Chandigarh	25 (-13 - 63)	5	0 (0 - 0)	3	16.7 (-6.4 - 39.8)	10	21.7 (6.2 - 37.3)	27	35.8 (27.5 - 44.1)	129	31.3 (24.4 - 38.1)	174	1.43119			Chandigarh	0.25	0	0.166667	0.217391	0.357798	0.3125			Chandigarh	3	1	3	0	5	1	18	5	70	39		Chandigarh	99	45					Chandigarh	4	1	3	0
UT	Dadra & Nagar Haveli And Daman & Diu	8.3 (1.4 - 15.3)	61	9.1 (4.4 - 13.8)	144	21.7 (15.8 - 27.6)	188	38.1 (31.9 - 44.3)	236	45.5 (37.9 - 53)	166	22.7 (19.8 - 25.6)	795	5.45455			Dadra & Nagar Haveli And Daman & Diu	0.0833333	0.0909091	0.217391	0.380952	0.454545	0.227273			Dadra & Nagar Haveli And Daman & Diu	11	1	20	2	18	5	13	8	6	5		Dadra & Nagar Haveli And Daman & Diu	68	20					Dadra & Nagar Haveli And Daman & Diu	57	4	125	19
UT	Delhi	0 (0 - 0)	10	8.2 (3.3 - 13.1)	120	14.9 (11.2 - 18.6)	357	14.8 (12.2 - 17.4)	716	30.7 (28.6 - 32.9)	1734	23.6 (22.1 - 25.1)	2937	0			Nct Of Delhi	0	0.0820896	0.149485	0.14779	0.307329	0.236092			Nct Of Delhi	9	0	123	11	330	58	617	107	1172	520		Nct Of Delhi	2252	696					Nct Of Delhi	10	0	109	11
UT	Ladakh	33.3 (21.8 - 44.9)	64	37.5 (29.7 - 45.3)	147	42.9 (34.5 - 51.2)	134	42.9 (34.7 - 51.1)	140	50 (35.2 - 64.8)	44	37 (32.9 - 41.2)	529	1.5			Ladakh	0.333333	0.375	0.428571	0.428571	0.5	0.37037			Ladakh	2	1	5	3	4	3	4	3	1	1		Ladakh	17	10					Ladakh	48	16	93	54
UT	Lakshadweep	0 (0 - 0)	0.001	0 (0 - 0)	4	0 (0 - 0)	37	40 (31.4 - 48.6)	124	25 (16.9 - 33.1)	111	30 (24.6 - 35.4)	276	0			Lakshadweep	0	0	0	0.4	0.25	0.3			Lakshadweep	0	0	0	0	1	0	3	2	3	1		Lakshadweep	7	3					Lakshadweep	0	0	4	0
UT	Puducherry	50 (20.5 - 79.5)	11	30 (16.6 - 43.4)	45	46.7 (35.4 - 58)	75	37.3 (31.5 - 43)	268	34.3 (29.5 - 39.2)	367	36.3 (32.9 - 39.7)	766	0.686567			Puducherry	0.5	0.3	0.466667	0.372549	0.343284	0.363014			Puducherry	1	1	7	3	8	7	32	19	44	23		Puducherry	93	53					Puducherry	6	5	26	19
	India	7.3 (7.1 - 7.5)	63406	15 (14.7 - 15.3)	54463	23.9 (23.5 - 24.3)	45083	30.4 (29.9 - 30.9)	39094	39.1 (38.6 - 39.7)	30874	21.5 (21.3 - 21.7)	232920	5.32916			India	0.0734014	0.150249	0.239413	0.304035	0.391168	0.214987			India	52603	4167	42632	7538	34304	10798	29582	12923	22114	14208			181236	49634					India	59345	4061	47061	7402
	Note:	% are based on the weighted samples
[truncated: 9 more columns]

## Sheet: SupplTable-2
Supplementary Table S2: Proportion of total institutional live births by Cesarean Delivery (CD) in the respective Wealth Quintiles and in type of healthcare sectors in 36 Indian States and UTs *denotes union territories (UTs). % are based on the weighted samples. These CD rates represent the percentage of C-sections among total births in the respective wealth quintiles or health sectors and shoul…
																													Unweighted sample
		Poorest				Poorer				Middle				Richer				Richest				Overall							Delivery by caesarean section		Delivery by caesarean section		Delivery by caesarean section		Delivery by caesarean section		Delivery by caesarean section		Delivery by caesarean section		Delivery by caesarean section		Delivery by caesarean section		Delivery by caesarean section		Delivery by caesarean section		Delivery by caesarean section
		Public		Private		Public		Private		Public		Private		Public		Private		Public		Private		Public		Private					No	Yes	No	Yes	No	Yes	No	Yes	No	Yes	No	Yes	No	Yes	No	Yes	No	Yes	No	Yes	No
		%	# Births	%	# Births	%	# Births	%	# Births	%	# Births	%	# Births	%	# Births	%	# Births	%	# Births	%	# Births	%	# Births	%	# Births				Count	Count	Count	Count	Count	Count	Count	Count	Count	Count	Count	Count	Count	Count	Count	Count	Count	Count	Count	Count	Count
	Andhra Pradesh	15.9851	99	65.8537	16	22.2447	399	64.0884	150	28.9193	508	64.1229	399	27.252	333	59.9281	441	40.5858	82	69.1214	279	26.5456	1421	63.8982	1285		State	Andhra Pradesh	85	14	5	11	314	85	55	95	363	145	148	251	237	96	182	259	49	33	92	187	1048
	Arunachal Pradesh	15.3846	798	0	12	16.2791	1380	50	35	17.6471	1130	50	53	20	707	50	84	16.6667	162	0	46	17.0543	4177	50	230		State	Arunachal Pradesh	689	109	6	6	1152	228	19	16	929	201	22	31	591	116	36	48	123	39	28	18	3484
	Assam	8.36887	3536	46.1538	101	15.0256	2879	62.5	186	25.1216	1100	72.1429	263	37.7432	417	72.0779	253	47.2222	59	86.3636	158	15.1989	7991	70.7143	961		State	Assam	3238	298	50	51	2457	422	63	123	827	273	77	186	273	144	68	185	32	27	28	130	6827
	Bihar	2.55806	6343	36.4698	1020	3.67009	3596	37.9774	999	5.25612	1561	40.0347	800	6.72601	691	43.5708	668	14.5923	161	43.0931	347	3.62327	12352	39.6396	3834		State	Bihar	6185	158	637	383	3468	128	611	388	1475	86	477	323	648	43	368	300	140	21	193	154	11916
	Chhattisgarh	4.88455	2488	53.8462	121	6.85773	1532	49.1525	174	9.10364	1044	52.439	219	14.902	747	57.2973	234	23.5556	286	64.0927	291	8.91953	6097	57.0164	1039		State	Chhattisgarh	2390	98	58	63	1437	95	89	85	957	87	107	112	655	92	103	131	217	69	115	176	5656
	Goa	0	7	0	0	12.5	16	50	2	42.1053	33	40	10	25.7143	67	52.9412	23	36.1702	91	49.2308	119	31.8584	214	50	154		State	Goa	7	0	0	0	13	3	1	1	21	12	6	4	50	17	11	12	58	33	60	59	149
	Gujarat	3.96733	1057	15.5313	399	8.9613	1220	18.1686	766	9.77683	1032	25.3915	939	18.6695	784	28.9196	1196	26.3889	364	43.662	1199	12.3577	4457	30.5063	4499		State	Gujarat	1017	40	338	61	1115	105	629	137	938	94	709	230	652	132	842	354	276	88	693	506	3998
	Haryana	5.06329	133	10	15	8.15603	470	16.6667	110	8.07692	824	35.0649	237	10.3535	1258	32.3607	573	16.9374	1342	35.7212	1532	11.716	4027	33.9829	2467		State	Haryana	126	7	14	1	436	34	92	18	754	70	152	85	1126	132	400	173	1109	233	979	553	3551
	Himachal Pradesh	4.7619	102	0	1	11.4583	342	57.1429	20	15.7895	485	52.381	58	16.3717	557	46.3415	125	25.4335	389	54.023	207	17.4419	1875	51.5924	411		State	Himachal Pradesh	93	9	1	0	298	44	13	7	411	74	30	28	466	91	69	56	295	94	98	109	1563
	Jammu & Kashmir	27.044	664	50	8	33.2	1010	100	19	45.4545	1116	77.7778	34	48.4293	1306	73.913	79	48.503	942	88.2353	143	42.7567	5038	82.4176	283		State	Jammu & Kashmir	490	174	6	2	690	320	1	18	629	487	11	23	689	617	17	62	484	458	20	123	2982
	Jharkhand	4.99031	3301	44.8413	356	6.83491	1423	43.8312	395	10.2004	736	49.004	328	9.31034	360	50.9434	316	23.7113	118	46.3054	221	6.9585	5938	46.9116	1616		State	Jharkhand	3150	151	193	163	1328	95	207	188	665	71	158	170	320	40	150	166	87	31	115	106	5550
	Karnataka	12.6183	613	29.2135	72	17.6393	1435	40.9341	311	26.5055	1936	54.2234	628	25.0782	1260	52.7223	855	24.3034	398	57.6396	569	22.56	5642	52.5324	2435		State	Karnataka	537	76	44	28	1175	260	175	136	1431	505	287	341	903	357	387	468	288	110	244	325	4334
	Kerala	19.4444	32	44.4444	6	40.2062	80	34.1463	28	38.5827	247	38.6228	212	37.9562	400	38.6603	652	35.1744	202	41.4634	854	37.2244	961	40.0747	1752		State	Kerala	26	6	4	2	53	27	18	10	154	93	128	84	251	149	397	255	127	75	496	358	611
	Madhya Pradesh	4.21485	4934	41.1765	110	7.40741	3374	42.6573	177	9.46746	2267	57.1429	209	12.3179	1687	52.5199	373	17.7686	950	54.3408	551	8.23445	13212	52.3644	1420		State	Madhya Pradesh	4732	202	62	48	3139	235	96	81	2048	219	87	122	1482	205	162	211	784	166	232	319	12185
	Maharashtra	6.55319	816	28.0255	89	13.7594	1425	34.0031	348	20	1648	32.6641	659	21.1748	1411	35.5072	1012	25.8513	530	45.9081	951	18.2734	5830	38.7706	3059		State	Maharashtra	761	55	70	19	1247	178	239	109	1343	305	443	216	1104	307	628	384	395	135	525	426	4850
	Manipur	14.6341	354	20	69	20.3704	656	50	101	27.9412	380	50	167	36.8421	178	53.3333	148	46.1538	51	66.6667	81	24.7191	1619	52.7473	566		State	Manipur	301	53	54	15	543	113	54	47	291	89	97	70	116	62	71	77	27	24	33	48	1278
	Meghalaya	8.64198	1198	33.3333	93	8.44156	1204	40.9091	147	7.5	561	29.4118	116	20	168	37.5	78	20	22	77.7778	31	9.15493	3153	41.5584	465		State	Meghalaya	1108	90	68	25	1118	86	89	58	517	44	77	39	139	29	47	31	19	3	12	19	2901
	Mizoram	0	123	0	2	5.26316	333	0	10	7.89474	586	0	22	11.3636	520	33.3333	66	16	219	25	72	9.77444	1781	30	172		State	Mizoram	119	4	0	2	320	13	7	3	546	40	18	4	465	55	46	20	180	39	51	21	1630
	Nagaland	8.69565	371	0	10	9.52381	321	0	22	5.26316	216	25	43	9.09091	109	14.2857	62	33.3333	25	28.5714	47	7.89474	1042	23.8095	184		State	Nagaland	347	24	7	3	299	22	18	4	198	18	30	13	102	7	48	14	19	6	34	13	965
	Odisha	8.47458	2820	74.1176	99	15.6746	1856	72.3926	181	18.7984	1172	66.6667	236	24.3939	695	71.7391	239	33.0677	236	71.0425	236	15.2687	6779	70.6127	991		State	Odisha	2587	233	30	69	1586	270	56	125	954	218	77	159	516	179	71	168	160	76	70	166	5803
	Punjab	7.69231	61	25	20	16.4706	269	44	72	27.5766	549	38.9474	134	27.0736	897	57.6336	353	35.6636	1353	57.1895	1615	29.8678	3129	55.5149	2194		State	Punjab	54	7	16	4	222	47	45	27	405	144	85	49	646	251	158	195	888	465	706	909	2215
	Rajasthan	3.19207	2184	12.234	197	4.99276	2906	15.0307	313	5.95634	2666	25.9557	462	8.18182	2268	26.9863	607	15.5493	1542	34.8735	743	7.23931	11566	26.9811	2322		State	Rajasthan	2115	69	170	27	2778	128	261	52	2502	164	343	119	2091	177	441	166	1323	219	471	272	10809
	Sikkim	0	33	0	3	20	150	100	10	29.4118	217	50	28	37.5	110	50	19	33.3333	15	100	11	29.7872	525	55.5556	71		State	Sikkim	29	4	1	2	113	37	5	5	156	61	15	13	69	41	8	11	9	6	2	9	376
	Tamil Nadu	31.7343	193	61.1111	13	31.9307	829	73.2877	103	37.4288	1545	61.646	432	36.9469	1321	67.9032	764	36.5924	469	60.9439	791	36.0243	4357	64.0273	2103		State	Tamil Nadu	127	66	5	8	541	288	28	75	971	574	149	283	815	506	256	508	291	178	297	494	2745
	Telangana	32.4503	267	74.4186	75	37.2222	892	75.9494	415	43.911	1298	81.8027	959	49.7765	907	80.6658	1152	52.7273	283	84.3215	776	44.5012	3647	81.5461	3377		State	Telangana	187	80	21	54	551	341	103	312	708	590	174	785	430	477	215	937	129	154	134	642	2005
	Tripura	10.4294	611	37.5	36	21.2121	556	61.5385	55	32.3529	322	73.6842	63	50	96	85	53	50	12	100	7	22.6216	1597	69.3548	214		State	Tripura	556	55	25	11	449	107	26	29	228	94	20	43	55	41	16	37	7	5	0	7	1295
	Uttar Pradesh	2.87659	6589	28.6572	1028	4.69368	6156	34.9043	1671	5.96266	4074	35.3614	1481	10.4049	2826	43.0063	1709	15.2147	1710	45.4595	2448	6.16611	21355	39.3388	8337		State	Uttar Pradesh	6400	189	733	295	5889	267	1095	576	3843	231	965	516	2581	245	981	728	1488	222	1361	1087	20201
	Uttarakhand	7.57576	177	16.6667	22	11.0497	576	47.0588	70	7.43802	696	45	132	15.7025	498	43.5714	191	22.9508	391	42.9091	353	14.0513	2338	43.1734	768		State	Uttarakhand	163	14	16	6	523	53	38	32	643	53	72	60	418	80	104	87	304	87	185	168	2051
	West Bengal	15.2833	1730	83.6283	161	23.1255	1260	80.3835	226	29.367	720	83.4746	235	37.1574	319	82.1937	236	48.9362	71	87.0833	158	22.8866	4100	83.0576	1016		State	West Bengal	1491	239	32	129	984	276	47	179	525	195	34	201	205	114	43	193	40	31	23	135	3245
	A & N Islands	0	56	0	0	20	97	0	0	20	128	0	0	36.3636	102	66.6667	16	25	36	100	19	23.5294	419	80	35		UT	Andaman & Nicobar Islands	54	2	0	0	82	15	0	0	107	21	0	0	73	29	4	12	27	9	3	16	343
	Chandigarh	100	1	0	0	0	2	0	0	16.6667	9	0	0	21.0526	22	25	5	33.6957	108	50	21	30.2521	142	45	26		UT	Chandigarh	0	1	0	0	2	0	0	0	8	1	0	0	18	4	4	1	74	34	11	10	102
	DNH And DD	9.09091	56	0	2	5.55556	110	50	22	22.2222	137	25	42	25	141	50	86	40	93	40	72	17.4603	537	42.8571	224		UT	Dadra & Nagar Haveli And Daman & Diu	52	4	2	0	102	8	12	10	109	28	30	12	107	34	49	37	63	30	37	35	433
	Delhi	0	5	0	1	7.31707	71	25	18	11.6105	246	48.2143	51	14.8289	518	24.1071	105	21.8522	987	46.3964	675	17.663	1827	43.0409	850		UT	Delhi	5	0	1	0	64	7	14	4	219	27	27	24	437	81	76	29	772	215	356	319	1497
	Ladakh	33.3333	63	0	0	42.8571	141	0	0	42.8571	124	0	0	42.8571	131	0	1	50	42	0	1	38.4615	501	0	2		UT	Ladakh	47	16	0	0	87	54	0	0	72	52	0	0	76	55	0	1	23	19	0	1	305
	Lakshadweep	0	0	0	0	0	4	0	0	0	27	0	10	33.3333	91	0	32	33.3333	57	50	54	28.5714	179	33.3333	96		UT	Lakshadweep	0	0	0	0	4	0	0	0	20	7	6	4	61	30	20	12	43	14	34	20	128
	Puducherry	50	10	0	1	22.2222	36	100	9	50	62	0	13	33.3333	189	55.5556	78	34.0909	177	34.7826	187	34.8214	474	42.4242	288		UT	Puducherry	6	4	0	1	26	10	0	9	36	26	7	6	111	78	25	53	120	57	90	97	299
	India	6.11416	41825	37.839	4158	11.408	39006	42.2944	7165	17.7443	31402	47.5291	9674	20.9144	24091	48.4769	12884	24.8713	13975	50.9405	15865	14.3127	150299	47.47	49746			India	39274	2551	2669	1489	34605	4401	4206	2959	26003	5399	5068	4606	18978	5113	6503	6381	10470	3505	7828	8037	129330
	Note:	% are based on the weighted samples																4.06782		1.34625
[truncated: 40 more columns]

## Sheet: Figure-1
Figure 1: Caesarean delivery rates by economic status across Indian states and union territories in decreasing order of inequality from 2019-2021.
														% calculated based on weighted sample
															Wealth Quintile								Overall CS
														State	1st fifth (Poorest)	2nd fifth (Poorer)	3rd fifth (Middle)	4th fifth (Richer)	5th fifth (Richest)					10% Cut-off
														Assam	0.0702431	0.160809	0.32005	0.487119	0.767123	0.0702431	0.69688	0.767123	0.181352	0.1	0.69688		0.69688
														Sikkim	0	0.25	0.318182	0.368421	0.6	0	0.6	0.6	0.327869	0.1	0.6		0.6
														West Bengal	0.186708	0.297488	0.411905	0.547301	0.732143	0.186708	0.545435	0.732143	0.325899	0.1	0.545435		0.545435
														Tripura	0.0921659	0.225131	0.377953	0.603448	0.555556	0.0921659	0.511282	0.603448	0.250831	0.1	0.46339		0.511282
														Manipur	0.0752688	0.192053	0.294118	0.422535	0.580645	0.0752688	0.505376	0.580645	0.256125	0.1	0.505376		0.505376
														Meghalaya	0.0460358	0.0753425	0.0901639	0.26087	0.5	0.0460358	0.453964	0.5	0.0818916	0.1	0.453964		0.453964
														Goa	0	0.222222	0.416667	0.365385	0.4375	0	0.4375	0.4375	0.393035	0.1	0.4375		0.4375
														A & N Islands	0	0.166667	0.2	0.384615	0.428571	0	0.428571	0.428571	0.3	0.1	0.428571		0.428571
														Odisha	0.0928598	0.202841	0.268274	0.360927	0.521318	0.0928598	0.428458	0.521318	0.2159	0.1	0.428458		0.428458
														Andhra Pradesh	0.184697	0.315284	0.426507	0.449383	0.611753	0.184697	0.427057	0.611753	0.424416	0.1	0.427057		0.427057
														Lakshadweep	0	0	0	0.4	0.25	0	0.4	0.4	0.3	0.1	0.25		0.4
														Chhattisgarh	0.0566625	0.0990491	0.157407	0.246947	0.440882	0.0566625	0.384219	0.440882	0.152058	0.1	0.384219		0.384219
														Telangana	0.36	0.469287	0.576897	0.652993	0.735849	0.36	0.375849	0.735849	0.606983	0.1	0.375849		0.375849
														Punjab	0.0923077	0.195312	0.270916	0.329928	0.464522	0.0923077	0.372214	0.464522	0.385314	0.1	0.372214		0.372214
														DNH & DD	0.0833333	0.0909091	0.217391	0.380952	0.454545	0.0833333	0.371212	0.454545	0.227273	0.1	0.371212		0.371212
														Chandigarh	0.25	0	0.166667	0.217391	0.357798	0	0.357798	0.357798	0.3125	0.1	0.107798		0.357798
														Gujarat	0.062116	0.124864	0.164923	0.244563	0.38958	0.062116	0.327464	0.38958	0.210332	0.1	0.327464		0.327464
														Jharkhand	0.0617423	0.129795	0.197168	0.27377	0.379747	0.0617423	0.318005	0.379747	0.12784	0.1	0.318005		0.318005
														Jammu & Kashmir	0.209756	0.302721	0.431611	0.485646	0.525381	0.209756	0.315625	0.525381	0.416972	0.1	0.315625		0.315625
														Maharashtra	0.0726291	0.167716	0.233233	0.271109	0.388181	0.0726291	0.315552	0.388181	0.254093	0.1	0.315552		0.315552
														Himachal Pradesh	0.025	0.111111	0.168889	0.192308	0.335793	0.025	0.310793	0.335793	0.209812	0.1	0.310793		0.310793
														Delhi	0	0.0820896	0.149485	0.14779	0.307329	0	0.307329	0.307329	0.236092	0.1	0.307329		0.307329
														Karnataka	0.134177	0.209629	0.326687	0.359825	0.437384	0.134177	0.303207	0.437384	0.315349	0.1	0.303207		0.303207
														Bihar	0.0506799	0.0905258	0.146935	0.229673	0.343849	0.0506799	0.293169	0.343849	0.0970925	0.1	0.293169		0.293169
														Madhya Pradesh	0.0410987	0.084376	0.133619	0.200414	0.313224	0.0410987	0.272125	0.313224	0.120862	0.1	0.272125		0.272125
The X-axis indicates states and UTs, with each state and UT represented by five circles (one for each wealth quintile group). Vertical blue lines indicate the difference between the minimum and maximum CD rates in each state and UT. The Y-axis indicates the percentage of deliveries performed through caesarean section, with each unit representing a 10% difference in the CD rate. States are arrange…														Uttar Pradesh	0.0504243	0.0957577	0.12058	0.204244	0.314381	0.0504243	0.263956	0.314381	0.136719	0.1	0.263956		0.263956
														Uttarakhand	0.0614035	0.11215	0.13012	0.230233	0.322993	0.0614035	0.261589	0.322993	0.20416	0.1	0.261589		0.261589
														Haryana	0.0338983	0.0809524	0.131973	0.169142	0.268672	0.0338983	0.234774	0.268672	0.19447	0.1	0.234774		0.234774
														Nagaland	0.0240964	0.0350877	0.0833333	0.08	0.25	0.0240964	0.225904	0.25	0.0516432	0.1	0.225904		0.225904
														Mizoram	0	0.0357143	0.0909091	0.137255	0.210526	0	0.210526	0.210526	0.111111	0.1	0.210526		0.210526
														Puducherry	0.5	0.3	0.466667	0.372549	0.343284	0.3	0.2	0.5	0.363014	0.1	-0.156716		0.2
														Tamil Nadu	0.321192	0.359273	0.422842	0.478348	0.506773	0.321192	0.185581	0.506773	0.449367	0.1	0.185581		0.185581
														Rajasthan	0.0367514	0.0562406	0.0865955	0.121435	0.216265	0.0367514	0.179514	0.216265	0.103872	0.1	0.179514		0.179514
														Ladakh	0.333333	0.375	0.428571	0.428571	0.5	0.333333	0.166667	0.5	0.37037	0.1	0.166667		0.166667
														Arunachal Pradesh	0.0888889	0.142857	0.175	0.208333	0.25	0.0888889	0.161111	0.25	0.145349	0.1	0.161111		0.161111
														Kerala	0.244444	0.381295	0.386111	0.381307	0.401067	0.244444	0.156622	0.401067	0.388901	0.1	0.156622		0.156622
														India	0.0734014	0.150249	0.239413	0.304035	0.391168	0.0734014	0.317766	0.391168	0.214987	0.1	0.317766		0.317766
																					Wealth index combined

## Sheet: Figure-3
Figure 3: Comparison of overall caesarean delivery rates (CD rates) and relative wealth-related inequality in caesarean deliveries across 36 states and union territories.																														Wealth index combined
																														(Richest - Poorest)	(Richest / Poorest)
																							State	Poorest	Poorer	Middle	Richer	Richest	Overall	Absolute Diff	Relative Diff		CDR
																				Andhra Pradesh	State	AP	Andhra Pradesh	0.184697	0.315284	0.426507	0.449383	0.611753	0.424416	0.427057	3.31221		0.1
																				Arunachal Pradesh	State	ArP	Arunachal Pradesh	0.0888889	0.142857	0.175	0.208333	0.25	0.145349	0.161111	2.8125
																				Assam	State	AS	Assam	0.0702431	0.160809	0.32005	0.487119	0.767123	0.181352	0.69688	10.921
																				Bihar	State	BI	Bihar	0.0506799	0.0905258	0.146935	0.229673	0.343849	0.0970925	0.293169	6.78471
																				Chhattisgarh	State	CH	Chhattisgarh	0.0566625	0.0990491	0.157407	0.246947	0.440882	0.152058	0.384219	7.78084
																				Goa	State	GO	Goa	0	0.222222	0.416667	0.365385	0.4375	0.393035	0.4375	-
																				Gujarat	State	GJ	Gujarat	0.062116	0.124864	0.164923	0.244563	0.38958	0.210332	0.327464	6.27182
																				Haryana	State	HR	Haryana	0.0338983	0.0809524	0.131973	0.169142	0.268672	0.19447	0.234774	7.92583
																				Himachal Pradesh	State	HP	Himachal Pradesh	0.025	0.111111	0.168889	0.192308	0.335793	0.209812	0.310793	13.4317
																				Jammu & Kashmir	State	JK	Jammu & Kashmir	0.209756	0.302721	0.431611	0.485646	0.525381	0.416972	0.315625	2.50472
																				Jharkhand	State	JH	Jharkhand	0.0617423	0.129795	0.197168	0.27377	0.379747	0.12784	0.318005	6.15051
																				Karnataka	State	KT	Karnataka	0.134177	0.209629	0.326687	0.359825	0.437384	0.315349	0.303207	3.25975
																				Kerala	State	KR	Kerala	0.244444	0.381295	0.386111	0.381307	0.401067	0.388901	0.156622	1.64073
																				Madhya Pradesh	State	MP	Madhya Pradesh	0.0410987	0.084376	0.133619	0.200414	0.313224	0.120862	0.272125	7.62125
																				Maharashtra	State	MH	Maharashtra	0.0726291	0.167716	0.233233	0.271109	0.388181	0.254093	0.315552	5.3447
																				Manipur	State	MN	Manipur	0.0752688	0.192053	0.294118	0.422535	0.580645	0.256125	0.505376	7.71429
																				Meghalaya	State	MG	Meghalaya	0.0460358	0.0753425	0.0901639	0.26087	0.5	0.0818916	0.453964	10.8611
																				Mizoram	State	MZ	Mizoram	0	0.0357143	0.0909091	0.137255	0.210526	0.111111	0.210526	-
																				Nagaland	State	NG	Nagaland	0.0240964	0.0350877	0.0833333	0.08	0.25	0.0516432	0.225904	10.375
																				Odisha	State	OD	Odisha	0.0928598	0.202841	0.268274	0.360927	0.521318	0.2159	0.428458	5.61403
																				Punjab	State	PB	Punjab	0.0923077	0.195312	0.270916	0.329928	0.464522	0.385314	0.372214	5.03232
																				Rajasthan	State	RJ	Rajasthan	0.0367514	0.0562406	0.0865955	0.121435	0.216265	0.103872	0.179514	5.88456
																				Sikkim	State	SK	Sikkim	0	0.25	0.318182	0.368421	0.6	0.327869	0.6	-
																				Tamil Nadu	State	TN	Tamil Nadu	0.321192	0.359273	0.422842	0.478348	0.506773	0.449367	0.185581	1.57779
																				Telangana	State	TL	Telangana	0.36	0.469287	0.576897	0.652993	0.735849	0.606983	0.375849	2.04403
																				Tripura	State	TR	Tripura	0.0921659	0.225131	0.377953	0.603448	0.555556	0.250831	0.46339	6.02778
																				Uttar Pradesh	State	UP	Uttar Pradesh	0.0504243	0.0957577	0.12058	0.204244	0.314381	0.136719	0.263956	6.2347
																				Uttarakhand	State	UK	Uttarakhand	0.0614035	0.11215	0.13012	0.230233	0.322993	0.20416	0.261589	5.26017
																				West Bengal	State	WB	West Bengal	0.186708	0.297488	0.411905	0.547301	0.732143	0.325899	0.545435	3.92132
																				Andaman & Nicobar Islands	UT	AN	Andaman & Nicobar Islands	0	0.166667	0.2	0.384615	0.428571	0.3	0.428571	-
																				Chandigarh	UT	CD	Chandigarh	0.25	0	0.166667	0.217391	0.357798	0.3125	0.107798	1.43119
	AP: Andhra Pradesh, ArP: Arunachal Pradesh, AS: Assam, BI: Bihar, CH: Chhattisgarh, GJ: Gujarat, GO: Goa, HP: Himachal Pradesh, HR: Haryana, Jh: Jharkhand, KL: Kerala, KT: Karnataka, ME: Meghalaya, MH: Maharashtra, MN: Manipur, MP: Madhya Pradesh, MZ: Mizoram, NG: Nagaland, OD: Odisha, PB: Punjab, RJ: Rajasthan, SK: Sikkim, TL: Telangana, TN: Tamil Nadu, TR: Tripura, UK: Uttarakhand, UP: Uttar Pr…																			Dadra & Nagar Haveli And Daman & Diu	UT	DDH	Dadra & Nagar Haveli And Daman & Diu	0.0833333	0.0909091	0.217391	0.380952	0.454545	0.227273	0.371212	5.45455
																				Delhi	UT	DL	Delhi	0	0.0820896	0.149485	0.14779	0.307329	0.236092	0.307329	-
																				Ladakh	UT	LD	Ladakh	0.333333	0.375	0.428571	0.428571	0.5	0.37037	0.166667	1.5
																				Lakshadweep	UT	LK	Lakshadweep	0	0	0	0.4	0.25	0.3	0.25	-
																				Puducherry	UT	PD	Puducherry	0.5	0.3	0.466667	0.372549	0.343284	0.363014	-0.156716	0.686567
																						IN	India	0.0734014	0.150249	0.239413	0.304035	0.391168	0.214987	0.317766	5.32916
																													Median	0.313173	5.53429
