# Supplementary material for: State-wise variation and inequalities in caesarean delivery rates in India: analysis of the National Family Health Survey-5 (2019–2021) data
Source: Lancet Reg Health Southeast Asia. 2024 Dec 3;32:100512. doi: 10.1016/j.lansea.2024.100512 (PMC11665369; doi:10.1016/j.lansea.2024.100512)
Supplement: Supplementary Data S4 [file mmc4.xlsx]

## Sheet: Box1
State	WQ	Sector	CDR
Andhra Pradesh	Poorest	Public	15.99
Arunachal Pradesh	Poorest	Public	15.38
Assam	Poorest	Public	8.37
Bihar	Poorest	Public	2.56
Chhattisgarh	Poorest	Public	4.88
Goa	Poorest	Public	0
Gujarat	Poorest	Public	3.97
Haryana	Poorest	Public	5.06
Himachal Pradesh	Poorest	Public	4.76
Jammu & Kashmir	Poorest	Public	27.04
Jharkhand	Poorest	Public	4.99
Karnataka	Poorest	Public	12.62
Kerala	Poorest	Public	19.44
Madhya Pradesh	Poorest	Public	4.21
Maharashtra	Poorest	Public	6.55
Manipur	Poorest	Public	14.63
Meghalaya	Poorest	Public	8.64
Mizoram	Poorest	Public	0
Nagaland	Poorest	Public	8.7
Odisha	Poorest	Public	8.47
Punjab	Poorest	Public	7.69
Rajasthan	Poorest	Public	3.19
Sikkim	Poorest	Public	0
Tamil Nadu	Poorest	Public	31.73
Telangana	Poorest	Public	32.45
Tripura	Poorest	Public	10.43
Uttar Pradesh	Poorest	Public	2.88
Uttarakhand	Poorest	Public	7.58
West Bengal	Poorest	Public	15.28
Andaman & Nicobar Islands	Poorest	Public	0
Chandigarh	Poorest	Public	100
Dadra & Nagar Haveli And Daman & Diu	Poorest	Public	9.09
Delhi	Poorest	Public	0
Ladakh	Poorest	Public	33.33
Lakshadweep	Poorest	Public	0
Puducherry	Poorest	Public	50
Andhra Pradesh	Poorest	Private	65.85
Arunachal Pradesh	Poorest	Private	0
Assam	Poorest	Private	46.15
Bihar	Poorest	Private	36.47
Chhattisgarh	Poorest	Private	53.85
Goa	Poorest	Private	0
Gujarat	Poorest	Private	15.53
Haryana	Poorest	Private	10
Himachal Pradesh	Poorest	Private	0
Jammu & Kashmir	Poorest	Private	50
Jharkhand	Poorest	Private	44.84
Karnataka	Poorest	Private	29.21
Kerala	Poorest	Private	44.44
Madhya Pradesh	Poorest	Private	41.18
Maharashtra	Poorest	Private	28.03
Manipur	Poorest	Private	20
Meghalaya	Poorest	Private	33.33
Mizoram	Poorest	Private	0
Nagaland	Poorest	Private	0
Odisha	Poorest	Private	74.12
Punjab	Poorest	Private	25
Rajasthan	Poorest	Private	12.23
Sikkim	Poorest	Private	0
Tamil Nadu	Poorest	Private	61.11
Telangana	Poorest	Private	74.42
Tripura	Poorest	Private	37.5
Uttar Pradesh	Poorest	Private	28.66
Uttarakhand	Poorest	Private	16.67
West Bengal	Poorest	Private	83.63
Andaman & Nicobar Islands	Poorest	Private	0
Chandigarh	Poorest	Private	0
Dadra & Nagar Haveli And Daman & Diu	Poorest	Private	0
Delhi	Poorest	Private	0
Ladakh	Poorest	Private	0
Lakshadweep	Poorest	Private	0
Puducherry	Poorest	Private	0
Andhra Pradesh	Poorer	Public	22.24
Arunachal Pradesh	Poorer	Public	16.28
Assam	Poorer	Public	15.03
Bihar	Poorer	Public	3.67
Chhattisgarh	Poorer	Public	6.86
Goa	Poorer	Public	12.5
Gujarat	Poorer	Public	8.96
Haryana	Poorer	Public	8.16
Himachal Pradesh	Poorer	Public	11.46
Jammu & Kashmir	Poorer	Public	33.2
Jharkhand	Poorer	Public	6.83
Karnataka	Poorer	Public	17.64
Kerala	Poorer	Public	40.21
Madhya Pradesh	Poorer	Public	7.41
Maharashtra	Poorer	Public	13.76
Manipur	Poorer	Public	20.37
Meghalaya	Poorer	Public	8.44
Mizoram	Poorer	Public	5.26
Nagaland	Poorer	Public	9.52
Odisha	Poorer	Public	15.67
Punjab	Poorer	Public	16.47
Rajasthan	Poorer	Public	4.99
Sikkim	Poorer	Public	20
Tamil Nadu	Poorer	Public	31.93
Telangana	Poorer	Public	37.22
Tripura	Poorer	Public	21.21
Uttar Pradesh	Poorer	Public	4.69
Uttarakhand	Poorer	Public	11.05
West Bengal	Poorer	Public	23.13
Andaman & Nicobar Islands	Poorer	Public	20
Chandigarh	Poorer	Public	0
Dadra & Nagar Haveli And Daman & Diu	Poorer	Public	5.56
Delhi	Poorer	Public	7.32
Ladakh	Poorer	Public	42.86
Lakshadweep	Poorer	Public	0
Puducherry	Poorer	Public	22.22
Andhra Pradesh	Poorer	Private	64.09
Arunachal Pradesh	Poorer	Private	50
Assam	Poorer	Private	62.5
Bihar	Poorer	Private	37.98
Chhattisgarh	Poorer	Private	49.15
Goa	Poorer	Private	50
Gujarat	Poorer	Private	18.17
Haryana	Poorer	Private	16.67
Himachal Pradesh	Poorer	Private	57.14
Jammu & Kashmir	Poorer	Private	100
Jharkhand	Poorer	Private	43.83
Karnataka	Poorer	Private	40.93
Kerala	Poorer	Private	34.15
Madhya Pradesh	Poorer	Private	42.66
Maharashtra	Poorer	Private	34
Manipur	Poorer	Private	50
Meghalaya	Poorer	Private	40.91
Mizoram	Poorer	Private	0
Nagaland	Poorer	Private	0
Odisha	Poorer	Private	72.39
Punjab	Poorer	Private	44
Rajasthan	Poorer	Private	15.03
Sikkim	Poorer	Private	100
Tamil Nadu	Poorer	Private	73.29
Telangana	Poorer	Private	75.95
Tripura	Poorer	Private	61.54
Uttar Pradesh	Poorer	Private	34.9
Uttarakhand	Poorer	Private	47.06
West Bengal	Poorer	Private	80.38
Andaman & Nicobar Islands	Poorer	Private	0
Chandigarh	Poorer	Private	0
Dadra & Nagar Haveli And Daman & Diu	Poorer	Private	50
Delhi	Poorer	Private	25
Ladakh	Poorer	Private	0
Lakshadweep	Poorer	Private	0
Puducherry	Poorer	Private	100
Andhra Pradesh	Middle	Public	28.92
Arunachal Pradesh	Middle	Public	17.65
Assam	Middle	Public	25.12
Bihar	Middle	Public	5.26
Chhattisgarh	Middle	Public	9.1
Goa	Middle	Public	42.11
Gujarat	Middle	Public	9.78
Haryana	Middle	Public	8.08
Himachal Pradesh	Middle	Public	15.79
Jammu & Kashmir	Middle	Public	45.45
Jharkhand	Middle	Public	10.2
Karnataka	Middle	Public	26.51
Kerala	Middle	Public	38.58
Madhya Pradesh	Middle	Public	9.47
Maharashtra	Middle	Public	20
Manipur	Middle	Public	27.94
Meghalaya	Middle	Public	7.5
Mizoram	Middle	Public	7.89
Nagaland	Middle	Public	5.26
Odisha	Middle	Public	18.8
Punjab	Middle	Public	27.58
Rajasthan	Middle	Public	5.96
Sikkim	Middle	Public	29.41
Tamil Nadu	Middle	Public	37.43
Telangana	Middle	Public	43.91
Tripura	Middle	Public	32.35
Uttar Pradesh	Middle	Public	5.96
Uttarakhand	Middle	Public	7.44
West Bengal	Middle	Public	29.37
Andaman & Nicobar Islands	Middle	Public	20
Chandigarh	Middle	Public	16.67
Dadra & Nagar Haveli And Daman & Diu	Middle	Public	22.22
Delhi	Middle	Public	11.61
Ladakh	Middle	Public	42.86
Lakshadweep	Middle	Public	0
Puducherry	Middle	Public	50
Andhra Pradesh	Middle	Private	64.12
Arunachal Pradesh	Middle	Private	50
Assam	Middle	Private	72.14
Bihar	Middle	Private	40.03
Chhattisgarh	Middle	Private	52.44
Goa	Middle	Private	40
Gujarat	Middle	Private	25.39
Haryana	Middle	Private	35.06
Himachal Pradesh	Middle	Private	52.38
Jammu & Kashmir	Middle	Private	77.78
Jharkhand	Middle	Private	49
Karnataka	Middle	Private	54.22
Kerala	Middle	Private	38.62
Madhya Pradesh	Middle	Private	57.14
Maharashtra	Middle	Private	32.66
Manipur	Middle	Private	50
Meghalaya	Middle	Private	29.41
Mizoram	Middle	Private	0
Nagaland	Middle	Private	25
Odisha	Middle	Private	66.67
Punjab	Middle	Private	38.95
Rajasthan	Middle	Private	25.96
Sikkim	Middle	Private	50
Tamil Nadu	Middle	Private	61.65
Telangana	Middle	Private	81.8
Tripura	Middle	Private	73.68
Uttar Pradesh	Middle	Private	35.36
Uttarakhand	Middle	Private	45
West Bengal	Middle	Private	83.47
Andaman & Nicobar Islands	Middle	Private	0
Chandigarh	Middle	Private	0
Dadra & Nagar Haveli And Daman & Diu	Middle	Private	25
Delhi	Middle	Private	48.21
Ladakh	Middle	Private	0
Lakshadweep	Middle	Private	0
Puducherry	Middle	Private	0
Andhra Pradesh	Richer	Public	27.25
Arunachal Pradesh	Richer	Public	20
Assam	Richer	Public	37.74
Bihar	Richer	Public	6.73
Chhattisgarh	Richer	Public	14.9
Goa	Richer	Public	25.71
Gujarat	Richer	Public	18.67
Haryana	Richer	Public	10.35
Himachal Pradesh	Richer	Public	16.37
Jammu & Kashmir	Richer	Public	48.43
Jharkhand	Richer	Public	9.31
Karnataka	Richer	Public	25.08
Kerala	Richer	Public	37.96
Madhya Pradesh	Richer	Public	12.32
Maharashtra	Richer	Public	21.17
Manipur	Richer	Public	36.84
Meghalaya	Richer	Public	20
Mizoram	Richer	Public	11.36
Nagaland	Richer	Public	9.09
Odisha	Richer	Public	24.39
Punjab	Richer	Public	27.07
Rajasthan	Richer	Public	8.18
Sikkim	Richer	Public	37.5
Tamil Nadu	Richer	Public	36.95
Telangana	Richer	Public	49.78
Tripura	Richer	Public	50
Uttar Pradesh	Richer	Public	10.4
Uttarakhand	Richer	Public	15.7
West Bengal	Richer	Public	37.16
Andaman & Nicobar Islands	Richer	Public	36.36
Chandigarh	Richer	Public	21.05
Dadra & Nagar Haveli And Daman & Diu	Richer	Public	25
Delhi	Richer	Public	14.83
Ladakh	Richer	Public	42.86
Lakshadweep	Richer	Public	33.33
Puducherry	Richer	Public	33.33
Andhra Pradesh	Richer	Private	59.93
Arunachal Pradesh	Richer	Private	50
Assam	Richer	Private	72.08
Bihar	Richer	Private	43.57
Chhattisgarh	Richer	Private	57.3
Goa	Richer	Private	52.94
Gujarat	Richer	Private	28.92
Haryana	Richer	Private	32.36
Himachal Pradesh	Richer	Private	46.34
Jammu & Kashmir	Richer	Private	73.91
Jharkhand	Richer	Private	50.94
Karnataka	Richer	Private	52.72
Kerala	Richer	Private	38.66
Madhya Pradesh	Richer	Private	52.52
Maharashtra	Richer	Private	35.51
Manipur	Richer	Private	53.33
Meghalaya	Richer	Private	37.5
Mizoram	Richer	Private	33.33
Nagaland	Richer	Private	14.29
Odisha	Richer	Private	71.74
Punjab	Richer	Private	57.63
Rajasthan	Richer	Private	26.99
Sikkim	Richer	Private	50
Tamil Nadu	Richer	Private	67.9
Telangana	Richer	Private	80.67
Tripura	Richer	Private	85
Uttar Pradesh	Richer	Private	43.01
Uttarakhand	Richer	Private	43.57
West Bengal	Richer	Private	82.19
Andaman & Nicobar Islands	Richer	Private	66.67
Chandigarh	Richer	Private	25
Dadra & Nagar Haveli And Daman & Diu	Richer	Private	50
Delhi	Richer	Private	24.11
Ladakh	Richer	Private	0
Lakshadweep	Richer	Private	0
Puducherry	Richer	Private	55.56
Andhra Pradesh	Richest	Public	40.59
Arunachal Pradesh	Richest	Public	16.67
Assam	Richest	Public	47.22
Bihar	Richest	Public	14.59
Chhattisgarh	Richest	Public	23.56
Goa	Richest	Public	36.17
Gujarat	Richest	Public	26.39
Haryana	Richest	Public	16.94
Himachal Pradesh	Richest	Public	25.43
Jammu & Kashmir	Richest	Public	48.5
Jharkhand	Richest	Public	23.71
Karnataka	Richest	Public	24.3
Kerala	Richest	Public	35.17
Madhya Pradesh	Richest	Public	17.77
Maharashtra	Richest	Public	25.85
Manipur	Richest	Public	46.15
Meghalaya	Richest	Public	20
Mizoram	Richest	Public	16
Nagaland	Richest	Public	33.33
Odisha	Richest	Public	33.07
Punjab	Richest	Public	35.66
Rajasthan	Richest	Public	15.55
Sikkim	Richest	Public	33.33
Tamil Nadu	Richest	Public	36.59
Telangana	Richest	Public	52.73
Tripura	Richest	Public	50
Uttar Pradesh	Richest	Public	15.21
Uttarakhand	Richest	Public	22.95
West Bengal	Richest	Public	48.94
Andaman & Nicobar Islands	Richest	Public	25
Chandigarh	Richest	Public	33.7
Dadra & Nagar Haveli And Daman & Diu	Richest	Public	40
Delhi	Richest	Public	21.85
Ladakh	Richest	Public	50
Lakshadweep	Richest	Public	33.33
Puducherry	Richest	Public	34.09
Andhra Pradesh	Richest	Private	69.12
Arunachal Pradesh	Richest	Private	0
Assam	Richest	Private	86.36
Bihar	Richest	Private	43.09
Chhattisgarh	Richest	Private	64.09
Goa	Richest	Private	49.23
Gujarat	Richest	Private	43.66
Haryana	Richest	Private	35.72
Himachal Pradesh	Richest	Private	54.02
Jammu & Kashmir	Richest	Private	88.24
Jharkhand	Richest	Private	46.31
Karnataka	Richest	Private	57.64
Kerala	Richest	Private	41.46
Madhya Pradesh	Richest	Private	54.34
Maharashtra	Richest	Private	45.91
Manipur	Richest	Private	66.67
Meghalaya	Richest	Private	77.78
Mizoram	Richest	Private	25
Nagaland	Richest	Private	28.57
Odisha	Richest	Private	71.04
Punjab	Richest	Private	57.19
Rajasthan	Richest	Private	34.87
Sikkim	Richest	Private	100
Tamil Nadu	Richest	Private	60.94
Telangana	Richest	Private	84.32
Tripura	Richest	Private	100
Uttar Pradesh	Richest	Private	45.46
Uttarakhand	Richest	Private	42.91
West Bengal	Richest	Private	87.08
Andaman & Nicobar Islands	Richest	Private	100
Chandigarh	Richest	Private	50
Dadra & Nagar Haveli And Daman & Diu	Richest	Private	40
Delhi	Richest	Private	46.4
Ladakh	Richest	Private	0
Lakshadweep	Richest	Private	50
Puducherry	Richest	Private	34.78
